# Supplementary material for: Metal and pH-Dependent Aptamer Binding of Tetracyclines Enabling Highly Sensitive Fluorescence Sensing
Source: Biosensors (Basel). 2022 Sep 3;12(9):717. doi: 10.3390/bios12090717 (PMC9496453; doi:10.3390/bios12090717)
Supplement: Supplementary file 1 [file biosensors-12-00717-s001.zip]

Archive with 1 entries (1 files):
- biosensors-1866605-supplementary.pdf
